# Supplementary material for: Sr(II) and Ba(II) Alkaline Earth Metal–Organic Frameworks (AE-MOFs) for Selective Gas Adsorption, Energy Storage, and Environmental Application
Source: Nanomaterials (Basel). 2023 Jan 4;13(2):234. doi: 10.3390/nano13020234 (PMC9866501; doi:10.3390/nano13020234)
Supplement: Supplementary file 1 [file nanomaterials-13-00234-s001.zip]

Archive with 1 entries (1 files):
- nanomaterials-2130478-supplementary.pdf
